# Supplementary material for: Transcranial Magnetic Stimulation Enhances the Therapeutic Effect of IGF-Trap in Intracerebral Glioma Models
Source: Pharmaceuticals (Basel). 2024 Nov 28;17(12):1607. doi: 10.3390/ph17121607 (PMC11677529; doi:10.3390/ph17121607)
Supplement: Supplementary file 1 [file pharmaceuticals-17-01607-s001.zip]

Archive with 1 entries (1 files):
- pharmaceuticals-3194640-supplementary.pptx
